# Supplementary material for: CmHRE2L-CmACS6 transcriptional cascade negatively regulates waterlogging tolerance in Chrysanthemum
Source: Mol Hortic. 2025 Mar 3;5:15. doi: 10.1186/s43897-024-00138-8 (PMC11874658; doi:10.1186/s43897-024-00138-8)
Supplement: Supplementary file 2 — Supplementary Material 2: Table S1 Primer sequences used in this study. Table S2 Prediction of CmACS6pro by PlantRegMap. Table S3 Results of DNA affinity trapping. [file 43897_2024_138_MOESM2_ESM.xlsx]

## Sheet: Table S1
Table S1 Primer sequences used in this study
Primer	Sequence (5'-3')	Purpose
CmACS6-ORF-F	ATGGAAGTTGCATTGAGCAACAACC	Cloning
CmACS6-ORF-R	CTAATTCTGTGCTCGAACCAAAGGC
CmACS6pro-F	ATTCCCTTTCCCTTTCCCTT
CmACS6pro-R	CTCCTCCACTCATCACAATT
qRT-CmACS6-F	ACAGTGGCGTTTTGCTTGGCT	qRT-PCR
qRT-CmACS6-R	AGCCTCCTCGAGGGCCTCAA
CmEF1α-F	TTTTGGTATCTGGTCCTGGAG
CmEF1α-R	CCATTCAAGCGACAGACTCA
35S-F	GACGCACAATCCCACTATCC	Identification of transgenic lines
R4-amiR-R	CGTAGCGGATAACAATTTCACACA
ACS6-R	AGCAAAACGCCACTGTCTCA
ChIP-P1-F	ATTCCCTTTCCCTTTCCCTTTCCCC	ChIP-qPCR
ChIP-P1-R	AGCATTTTAAAAAAGTTTAAAAAAA
ChIP-P2-F	CACTCCTCGTCAAGCAGTTTCACGG
ChIP-P2-R	CGTAGTCCCATAACAATAATCCAAC
ChIP-P3-F	CCTCGACTCTTAGGAACCTTCATAT
ChIP-P3-R	GATGGAAGTTGAAAGAGAAGTGGCT
ChIP-CK-F	AACATCCATCACTAAATTAATATTT
ChIP-CK-R	CTTGTGTGATATTTGATGCAATATT
pET32a-CmACS6-F	AAGGCCATGGCTGATATCATGGAAGTTGCATT	Vector construction
pET32a-CmACS6-R	GTGCGGCCGCAAGCTTGATTCTGTGCTCGAA
pCAMBIA1301-CmACS6pro-F	TCGAGCTCGGTACCCGGGATTCCCTTTCCCTTTCCCT
pCAMBIA1301-CmACS6pro-R	GAAATTTACCCTCAGATCTATTTTTAGTGAAGTTTAGGG
pHIS2-CmACS6pro-F	CGACTCACTATAGGGCGATTCCCTTTCCCTTTCCCT
pHIS2-CmACS6pro-R	CGCGAACGCGTGAGCTCTTTTTAGTGAAGTTTAGGG
pGADT7-CmHRE2-like-F	GAGGCCAGTGAATTCATGTGCGGTGGTGCAATT
pGADT7-CmHRE2-like-R	TCGAGCTCGATGGATCACAACATCATCAAGATC
pGEX-CmHRE2-like-F	GTTCCGCGTGGATCCCCGATGTGCGGTGGTGCAATT
pGEX-CmHRE2-like-R	ACGATGCGGCCGCTCGAGCACAACATCATCAAGATC
pCAMBIA1381-CmACS6pro-F	AATTCCCGGGGATCCATTCCCTTTCCCTTTCCCT
pCAMBIA1381-CmACS6pro-R	AAAGCTTGGCTGCAGTTTTTAGTGAAGTTTAGGG
pGreenII0800-CmACS6pro-F	TCACTATAGGGCGAATTGATTCCCTTTCCCTTTCCCT
pGreenII0800-CmACS6pro-R	GGCCGCTCTAGAACTAGTTTTTTAGTGAAGTTTAGGG
amiRCmACS6-I-R	gaTAATTCTACGTACCGCACCTGtctctcttttgtattcc	Amplification of amiR-CmACS6
amiRCmACS6-II-R	gaCAGGTGCGGTACGTAGAATTAtcaaagagaatcaatga
amiRCmACS6-III-R	gaCAAGTGCGGTACGAAGAATTTtcacaggtcgtgatatg
amiRCmACS6-IV-R	gaAAATTCTTCGTACCGCACTTGtctacatatatattcct
A	CTGCAAGGCGATTAAGTTGGGTAAC
B	GCGGATAACAATTTCACACAGGAAACAG

## Sheet: Table S2
Table S2 Prediction of CmACS6pro by PlantRegMap
Predicted family name	Position	Strand	Sequence
AP2	5-24	(-)	GGGAAAGGGAAAGGGAAAGG
	906-925	(+)	AGAAACAAGAGGAAATGACA
ARF	496-516	(+)	TTTACAATTTTTACTTAAAAT
	642-662	(-)	TTTGTAGTAATTACGAAAAAA
ARR-B	430-439	(+)(-)	ACGTATCTTT
B3	104-118	(-)	AAAAAATAAAAATAA
	1000-1014	(-)	CTGCCCATGCATATG
BBR-BPC	1-24	(+)(-)	GGGAAAGGGAAAGGGAAAGGGAAT
	1098-1121	(+)(-)	GAGAGATGGAAGTTGAAAGAGAAG
BES1	350-369	(+)	GAACACGTGAACATGATTTG
bHLH	346-359	(+)(-)	CACCGAACACGTGA
	386-406	(+)(-)	TTTACGCCACATGTCTTTGAC
bZIP	78-92	(+)(-)	TTTACTGACGTGACA
	145-158	(+)(-)	TGTTACATCAGCAA
	351-362	(+)(-)	TGTTCACGTGTT
	390-408	(+)(-)	CGCCACATGTCTTTGACCG
C2H2	12-30	(+)(-)	CTTTCCCTTTCCCCTCTAC
	376-390	(+)	TAACTTTCACTTTAC
	915-929	(+)(-)	AGGAAATGACAAACT
	938-948	(+)	CAGAGTCACTT
	1039-1056	(+)	TATATAAACCCTACCTCA
	1101-1119	(+)	CTCTTTCAACTTCCATCTC
CPP	117-131	(+)	TTTTAAACTTTTTTA
	364-373	(+)	GATTTGAACT
Dof	2-30	(+)(-)	TTCCCTTTCCCTTTCCCTTTCCCCTCTAC
	103-130	(+)(-)	TTTATTTTTATTTTTTTTAAACTTTTTT
	379-399	(-)	ACATGTGGCGTAAAGTGAAAG
E2F/DP	36-45	(+)	AAGCGCCCCC
EIL	758-778	(+)	TCGTCTAGTTTCATAATAATG
ERF	37-46	(+)	AGCGCCCCCT
	346-355	(+)	CACCGAACAC
	1010-1017	(+)	GGCAGCCT
G2-like	74-884	(+)	ACAAAGATTCA
GATA	400-414	(+)	CTTTGACCGTTGGAT
GRAS	5-24	(-)	GGGAAAGGGAAAGGGAAAGG
	901-920	(+)	AAGGAAGAAACAAGAGGAAA
HD-ZIP	513-523	(+)(-)	AAATTTAATGC
	585-597	(+)(-)	TTCAATTATTATT
	715-727	(+)	GTATAATTTATTG
	861-875	(-)	GTAATCATTTGTTCT
HSF	989-1000	(-)	GAAGGTTCCTAA
LFY	400-418	(+)(-)	CTTTGACCGTTGGATTATT
MIKC_MADS	5-27	(+)(-)	CCTTTCCCTTTCCCTTTCCCCTC
	899-920	(-)	TTTCCTCTTGTTTCTTCCTTCG
MYB	31-45	(+)	GAACCAAGCGCCCCC
	397-412	(+)(-)	GTGTCTTTGACCGTTG
	548-565	(+)(-)	TTAGTAGGTAACAAACAT
	719-742	(+)	AATTTATTGCCGTTATACATCGTT
	877-895	(+)(-)	AAGATTCAACCACTCCTTG
	1103-1117	(+)(-)	CTTTCAACTTCCATC
NAC	257-272	(+)(-)	GCCTTCACTTGTAAGA
	376-396	(+)(-)	TAACTTTCACTTTACGCCACA
	520-541	(+)	ATGCAATTTATATACGGAAGTA
	744-755	(-)	ACACACGCAAAA
	893-911	(-)	GTTTCTTCCTTCGAAACAA
	1078-1098	(+)(-)	ATTTCTTACCTCAAAAGCCAC
NF-YB	565-573	(+)	TCCATCACT
Nin-like	7-25	(+)	TTTCCCTTTCCCTTTCCCC
	1086-1100	(-)	AAGTGGCTTTTGAGG
TCP	17-46	(-)	AGGGGGCGCTTGGTTCGTAGAGGGGAAAGG
	424-431	(+)	GGGACTAC
	974-984	(+)(-)	ATGGTCCCTCG
Trihelix	723-736	(-)	GTATAACGGCAATA
VOZ	387-398	(-)	CATGTGGCGTAA
WOX	1054-1064	(+)	TCATTCAATCA
WRKY	394-412	(+)(-)	ACATGTCTTTGACCGTTGG

## Sheet: Table S3
Table S3 Results of DNA affinity trapping
ID	Name	Description	E_value
CHR00020363-RA	sp|P48706|RBL_LACSA	Ribulose bisphosphate carboxylase large chain OS=Lactuca sativa GN=rbcL PE=3 SV=2	0
CHR00082091-RA	sp|Q5FQY8|Y1459_GLUOX	UPF0301 protein GOX1459 OS=Gluconobacter oxydans (strain 621H) GN=GOX1459 PE=3 SV=2	2.9
CHR00020321-RA	sp|Q1KXW5|ATPA_HELAN	ATP synthase subunit alpha, chloroplastic OS=Helianthus annuus GN=atpA PE=3 SV=1	0
CHR00026865-RA	sp|P18260|ATPAM_HELAN	ATP synthase subunit alpha, mitochondrial OS=Helianthus annuus GN=ATPA PE=3 SV=1	0
CHR00065465-RA	sp|C6E2H7|ERA_GEOSM	GTPase Era OS=Geobacter sp. (strain M21) GN=era PE=3 SV=1	2e-48
CHR00067631-RA	sp|P47387|NUSA_MYCGE	Transcription termination/antitermination protein NusA OS=Mycoplasma genitalium (strain ATCC 33530 / G-37 / NCTC 10195) GN=nusA PE=3 SV=1	7.7
CHR00077096-RA	no hit
CHR00032407-RA	sp|Q2S415|SYL_SALRD	Leucine--tRNA ligase OS=Salinibacter ruber (strain DSM 13855 / M31) GN=leuS PE=3 SV=1	0
CHR00059454-RA	sp|Q5XGY1|TSR1_XENLA	Pre-rRNA-processing protein TSR1 homolog OS=Xenopus laevis GN=tsr1 PE=2 SV=1	1e-113
CHR00052445-RA	sp|Q38773|CDC2B_ANTMA	Cell division control protein 2 homolog B (Fragment) OS=Antirrhinum majus GN=CDC2B PE=2 SV=1	0.0004
CHR00068409-RA	sp|Q93VT8|ACLB1_ORYSJ	ATP-citrate synthase beta chain protein 1 OS=Oryza sativa subsp. japonica GN=ACLB-1 PE=2 SV=1	0
CHR00063790-RA	sp|Q9FGX1|ACLB2_ARATH	ATP-citrate synthase beta chain protein 2 OS=Arabidopsis thaliana GN=ACLB-2 PE=1 SV=1	0
CHR00001265-RA	sp|Q5TYQ1|ZYG11_DANRE	Protein zyg-11 homolog OS=Danio rerio GN=zyg11 PE=2 SV=1	0.45
CHR00002644-RA	sp|Q9LRM7|NCED6_ARATH	9-cis-epoxycarotenoid dioxygenase NCED6, chloroplastic OS=Arabidopsis thaliana GN=NCED6 PE=2 SV=1	0
CHR00003452-RA	sp|P09189|HSP7C_PETHY	Heat shock cognate 70 kDa protein OS=Petunia hybrida GN=HSP70 PE=2 SV=1	0
CHR00007041-RA	sp|A7MYD3|NHAA_VIBCB	Na(+)/H(+) antiporter NhaA OS=Vibrio campbellii (strain ATCC BAA-1116 / BB120) GN=nhaA PE=3 SV=1	1.2
CHR00009896-RA	sp|Q9XIP8|CDI_ARATH	Protein CDI OS=Arabidopsis thaliana GN=CDI PE=2 SV=1	1e-73
CHR00048745-RA	sp|Q9LR47|IP5P3_ARATH	Type I inositol 1,4,5-trisphosphate 5-phosphatase CVP2 OS=Arabidopsis thaliana GN=CVP2 PE=1 SV=2	1e-51
CHR00005842-RA	sp|Q9SIA4|MATE5_ARATH	MATE efflux family protein 5 OS=Arabidopsis thaliana GN=DTXL1 PE=3 SV=1	1e-09
CHR00047413-RA	sp|Q9LIN2|GDL53_ARATH	GDSL esterase/lipase At3g26430 OS=Arabidopsis thaliana GN=At3g26430 PE=2 SV=1	2e-28
CHR00030953-RA	sp|Q8L5V0|RPB9B_ARATH	DNA-directed RNA polymerases II, IV and V subunit 9B OS=Arabidopsis thaliana GN=NRPB9B PE=1 SV=1	2e-12
CHR00047125-RA	sp|O80763|NRX1_ARATH	Probable nucleoredoxin 1 OS=Arabidopsis thaliana GN=At1g60420 PE=1 SV=1	0.77
CHR00082590-RA	sp|Q9NZJ4|SACS_HUMAN	Sacsin OS=Homo sapiens GN=SACS PE=1 SV=2	0.39
CHR00055035-RA	sp|C6L7U1|LIN1_LOTJA	Putative E3 ubiquitin-protein ligase LIN-1 OS=Lotus japonicus GN=CERBERUS PE=2 SV=2	7e-64
CHR00012441-RA	sp|Q8VCY6|UTP6_MOUSE	U3 small nucleolar RNA-associated protein 6 homolog OS=Mus musculus GN=Utp6 PE=2 SV=1	6e-38
CHR00013181-RA	sp|Q8GZM7|PIF1_ARATH	Transcription factor PIF1 OS=Arabidopsis thaliana GN=PIF1 PE=1 SV=1	4e-47
CHR00013414-RA	sp|A1EC95|HEAT6_RAT	HEAT repeat-containing protein 6 OS=Rattus norvegicus GN=Heatr6 PE=2 SV=1	2e-21
CHR00056743-RA	sp|Q9NYF8|BCLF1_HUMAN	Bcl-2-associated transcription factor 1 OS=Homo sapiens GN=BCLAF1 PE=1 SV=2	2
CHR00014251-RA	sp|Q9CA40|NUDT1_ARATH	Nudix hydrolase 1 OS=Arabidopsis thaliana GN=NUDT1 PE=1 SV=1	2e-43
CHR00054306-RA	sp|Q9M658|MOM1_ARATH	Helicase protein MOM1 OS=Arabidopsis thaliana GN=MOM1 PE=1 SV=1	2e-89
CHR00011919-RA	sp|Q9FNA4|ELP1_ARATH	Elongator complex protein 1 OS=Arabidopsis thaliana GN=ELP1 PE=1 SV=1	0
CHR00071985-RA	sp|Q39030|KPK2_ARATH	Serine/threonine-protein kinase AtPK2/AtPK19 OS=Arabidopsis thaliana GN=ATPK2 PE=1 SV=2	1e-163
CHR00017126-RA	sp|Q9LQQ4|H2B1_ARATH	Histone H2B.1 OS=Arabidopsis thaliana GN=At1g07790 PE=1 SV=3	3e-48
CHR00012569-RA	sp|O23629|H2B6_ARATH	Histone H2B.6 OS=Arabidopsis thaliana GN=H2B PE=1 SV=3	6e-45
CHR00027282-RA	sp|O65819|H2B3_SOLLC	Histone H2B.3 (Fragment) OS=Solanum lycopersicum GN=H2B-3 PE=2 SV=1	7e-46
CHR00018579-RA	sp|P54346|H2B3_CHLRE	Histone H2B.3 OS=Chlamydomonas reinhardtii PE=1 SV=3	7e-12
CHR00018578-RA	sp|P54345|H2B2_CHLRE	Histone H2B.2 OS=Chlamydomonas reinhardtii PE=1 SV=3	3e-12
CHR00055262-RA	sp|Q1S9I9|H2B1_MEDTR	Probable histone H2B.1 OS=Medicago truncatula PE=1 SV=3	6e-48
CHR00083733-RA	sp|Q9SI96|H2B3_ARATH	Histone H2B.3 OS=Arabidopsis thaliana GN=At2g28720 PE=1 SV=3	4e-45
CHR00018068-RA	sp|Q1SU99|H2B3_MEDTR	Probable histone H2B.3 OS=Medicago truncatula PE=3 SV=3	5e-42
CHR00019457-RA	sp|Q9FJ90|ERF25_ARATH	Ethylene-responsive transcription factor ERF025 OS=Arabidopsis thaliana GN=ERF025 PE=2 SV=1	4e-20
CHR00084971-RA	sp|Q9M080|ERF43_ARATH	Ethylene-responsive transcription factor ERF043 OS=Arabidopsis thaliana GN=ERF043 PE=2 SV=1	3e-19
CHR00011643-RA	sp|Q9C9I2|ERF21_ARATH	Ethylene-responsive transcription factor ERF021 OS=Arabidopsis thaliana GN=ERF021 PE=2 SV=1	2e-34
CHR00019453-RA	sp|Q38Q39|ERF27_ARATH	Ethylene-responsive transcription factor ERF027 OS=Arabidopsis thaliana GN=ERF027 PE=2 SV=1	2e-16
CHR00034826-RA	sp|Q8LBQ7|ERF71_ARATH	Ethylene-responsive transcription factor ERF071 OS=Arabidopsis thaliana GN=ERF071 PE=2 SV=1	2e-35
CHR00078507-RA	sp|Q9LYD3|DREB3_ARATH	Dehydration-responsive element-binding protein 3 OS=Arabidopsis thaliana GN=DREB3 PE=2 SV=1	1e-47
CHR00037442-RA	sp|Q9SJR0|ERF24_ARATH	Ethylene-responsive transcription factor ERF024 OS=Arabidopsis thaliana GN=ERF024 PE=2 SV=1	2e-27
CHR00016384-RA	sp|Q8S9Z5|DRE1F_ORYSJ	Dehydration-responsive element-binding protein 1F OS=Oryza sativa subsp. japonica GN=DREB1F PE=3 SV=1	1e-13
CHR00011418-RA	sp|Q9LQZ2|DRE2D_ARATH	Dehydration-responsive element-binding protein 2D OS=Arabidopsis thaliana GN=DREB2D PE=2 SV=1	2e-29
CHR00074700-RA	sp|Q39127|TINY_ARATH	Ethylene-responsive transcription factor TINY OS=Arabidopsis thaliana GN=TINY PE=2 SV=1	1e-27
CHR00016388-RA	sp|Q9CAN9|ERF26_ARATH	Ethylene-responsive transcription factor ERF026 OS=Arabidopsis thaliana GN=ERF026 PE=2 SV=1	1e-16
CHR00024184-RA	sp|Q84QC2|ERF17_ARATH	Ethylene-responsive transcription factor ERF017 OS=Arabidopsis thaliana GN=ERF017 PE=2 SV=1	2e-36
CHR00070249-RA	sp|Q9C9I8|ERF20_ARATH	Ethylene-responsive transcription factor ERF020 OS=Arabidopsis thaliana GN=ERF020 PE=2 SV=1	3e-32
CHR00088494-RA	sp|O80542|ERF19_ARATH	Ethylene-responsive transcription factor ERF019 OS=Arabidopsis thaliana GN=ERF019 PE=2 SV=1	3e-25
CHR00032796-RA	sp|Q9S7M9|P24B2_ARATH	Transmembrane emp24 domain-containing protein p24beta2 OS=Arabidopsis thaliana GN=At3g07680 PE=1 SV=1	2e-78
CHR00021831-RA	sp|P19023|ATPBM_MAIZE	ATP synthase subunit beta, mitochondrial OS=Zea mays GN=ATPB PE=1 SV=1	0
CHR00024625-RA	sp|P17614|ATPBM_NICPL	ATP synthase subunit beta, mitochondrial OS=Nicotiana plumbaginifolia GN=ATPB PE=1 SV=1	0
CHR00027742-RA	sp|Q40521|RB11B_TOBAC	Ras-related protein Rab11B OS=Nicotiana tabacum GN=RAB11B PE=2 SV=1	6e-63
CHR00028291-RA	sp|Q9C5U2|AHK2_ARATH	Histidine kinase 2 OS=Arabidopsis thaliana GN=AHK2 PE=1 SV=1	1e-07
CHR00028504-RA	sp|Q1WRS0|ADDA_LACS1	ATP-dependent helicase/nuclease subunit A OS=Lactobacillus salivarius (strain UCC118) GN=addA PE=3 SV=1	1
CHR00032375-RA	sp|Q8W486|Y1491_ARATH	Uncharacterized protein At1g04910 OS=Arabidopsis thaliana GN=At1g04910 PE=2 SV=1	4e-67
CHR00032739-RA	sp|Q5VQ09|ARK2_ORYSJ	Armadillo repeat-containing kinesin-like protein 2 OS=Oryza sativa subsp. japonica GN=Os06g0137100 PE=2 SV=1	0
CHR00038257-RA	sp|Q8GYX9|WDL1_ARATH	Protein WVD2-like 1 OS=Arabidopsis thaliana GN=WDL1 PE=1 SV=1	5e-15
CHR00039045-RA	sp|Q5RFQ0|FCF1_PONAB	rRNA-processing protein FCF1 homolog OS=Pongo abelii GN=FCF1 PE=2 SV=1	2e-17
CHR00040417-RA	sp|C0LGT6|EFR_ARATH	LRR receptor-like serine/threonine-protein kinase EFR OS=Arabidopsis thaliana GN=EFR PE=1 SV=1	9e-18
CHR00041782-RA	sp|Q96PB1|CASD1_HUMAN	CAS1 domain-containing protein 1 OS=Homo sapiens GN=CASD1 PE=2 SV=1	6e-52
CHR00046442-RA	sp|Q9IV53|TGB2_PMTVS	Movement protein TGB2 OS=Potato mop-top virus (isolate Potato/Sweden/Sw) PE=1 SV=1	2.5
CHR00046493-RA	sp|Q39108|GGR_ARATH	Heterodimeric geranylgeranyl pyrophosphate synthase small subunit, chloroplastic OS=Arabidopsis thaliana GN=GGR PE=1 SV=2	1e-112
CHR00046827-RA	sp|Q9P6Q3|BCS1_SCHPO	Probable mitochondrial chaperone bcs1 OS=Schizosaccharomyces pombe (strain 972 / ATCC 24843) GN=SPAC644.07 PE=2 SV=1	6e-15
CHR00078919-RA	sp|Q54DY9|BCS1B_DICDI	Probable mitochondrial chaperone BCS1-B OS=Dictyostelium discoideum GN=bcsl1b PE=3 SV=1	4e-27
CHR00051539-RA	sp|Q03033|EF1A_WHEAT	Elongation factor 1-alpha OS=Triticum aestivum GN=TEF1 PE=2 SV=1	1e-27
CHR00047040-RA	sp|P45739|CATA_HELAN	Catalase OS=Helianthus annuus PE=2 SV=1	0
CHR00051620-RA	sp|P27322|HSP72_SOLLC	Heat shock cognate 70 kDa protein 2 OS=Solanum lycopersicum GN=HSC-2 PE=1 SV=1	0
CHR00016101-RA	sp|Q9LHA8|MD37C_ARATH	Probable mediator of RNA polymerase II transcription subunit 37c OS=Arabidopsis thaliana GN=MED37C PE=1 SV=1	0
CHR00039977-RA	sp|P22953|MD37E_ARATH	Probable mediator of RNA polymerase II transcription subunit 37e OS=Arabidopsis thaliana GN=MED37E PE=1 SV=3	0
CHR00042470-RA	sp|P11143|HSP70_MAIZE	Heat shock 70 kDa protein OS=Zea mays GN=HSP70 PE=3 SV=2	1e-159
CHR00053550-RA	sp|Q03211|PEXLP_TOBAC	Pistil-specific extensin-like protein OS=Nicotiana tabacum PE=2 SV=1	1e-21
CHR00056463-RA	sp|Q1PS23|AMO_ARTAN	Amorpha-4,11-diene 12-monooxygenase OS=Artemisia annua GN=CYP71AV1 PE=1 SV=1	1e-129
CHR00059983-RA	sp|Q01831|XPC_HUMAN	DNA repair protein complementing XP-C cells OS=Homo sapiens GN=XPC PE=1 SV=4	1.5
CHR00062723-RA	sp|Q9UIF8|BAZ2B_HUMAN	Bromodomain adjacent to zinc finger domain protein 2B OS=Homo sapiens GN=BAZ2B PE=1 SV=3	2.4
CHR00064569-RA	sp|Q9FEF8|MD36B_ARATH	Probable mediator of RNA polymerase II transcription subunit 36b OS=Arabidopsis thaliana GN=MED36B PE=1 SV=1	3e-56
CHR00064761-RA	sp|Q54KA7|SECG_DICDI	Ankyrin repeat, PH and SEC7 domain containing protein secG OS=Dictyostelium discoideum GN=secG PE=2 SV=1	0.0004
CHR00071946-RA	sp|A0JVJ5|FMT_ARTS2	Methionyl-tRNA formyltransferase OS=Arthrobacter sp. (strain FB24) GN=fmt PE=3 SV=1	1.8
CHR00065540-RA	sp|Q9M354|AGD6_ARATH	Probable ADP-ribosylation factor GTPase-activating protein AGD6 OS=Arabidopsis thaliana GN=AGD6 PE=1 SV=1	1e-110
CHR00066503-RA	sp|O23620|AHL23_ARATH	AT-hook motif nuclear-localized protein 23 OS=Arabidopsis thaliana GN=AHL23 PE=1 SV=1	3e-60
CHR00067286-RA	sp|O49680|PP324_ARATH	Pentatricopeptide repeat-containing protein At4g19220, mitochondrial OS=Arabidopsis thaliana GN=PCMP-E2 PE=3 SV=2	1e-84
CHR00067959-RA	sp|Q0DJ99|COPD2_ORYSJ	Coatomer subunit delta-2 OS=Oryza sativa subsp. japonica GN=Os05g0311000 PE=2 SV=1	0
CHR00074582-RA	sp|Q7Z494|NPHP3_HUMAN	Nephrocystin-3 OS=Homo sapiens GN=NPHP3 PE=1 SV=1	0.086
CHR00081549-RA	sp|Q05090|KLC_STRPU	Kinesin light chain OS=Strongylocentrotus purpuratus PE=2 SV=1	2e-12
CHR00076148-RA	sp|Q75KK8|MPK14_ORYSJ	Mitogen-activated protein kinase 14 OS=Oryza sativa subsp. japonica GN=MPK14 PE=2 SV=1	1e-177
CHR00078837-RA	sp|Q9SAK4|SSDH_ARATH	Succinate-semialdehyde dehydrogenase, mitochondrial OS=Arabidopsis thaliana GN=ALDH5F1 PE=1 SV=2	0
CHR00082566-RA	sp|Q9Z0V7|TI17B_MOUSE	Mitochondrial import inner membrane translocase subunit Tim17-B OS=Mus musculus GN=Timm17b PE=2 SV=1	0.01
CHR00048562-RA	sp|Q9LT02|PDR2_ARATH	Probable manganese-transporting ATPase PDR2 OS=Arabidopsis thaliana GN=PDR2 PE=1 SV=1	0
CHR00077693-RA	sp|Q5BKS4|ERI2_MOUSE	ERI1 exoribonuclease 2 OS=Mus musculus GN=Eri2 PE=2 SV=1	0.0004
CHR00010320-RA	sp|Q9C788|C70B1_ARATH	Cytochrome P450 704B1 OS=Arabidopsis thaliana GN=CYP704B1 PE=2 SV=1	0
CHR00023488-RA	sp|A8K979|ERI2_HUMAN	ERI1 exoribonuclease 2 OS=Homo sapiens GN=ERI2 PE=2 SV=2	0.011
CHR00082926-RA	sp|Q9LW31|FUS3_ARATH	B3 domain-containing transcription factor FUS3 OS=Arabidopsis thaliana GN=FUS3 PE=2 SV=2	2e-06
CHR00083047-RA	sp|Q8GUK7|RMA3_ARATH	E3 ubiquitin-protein ligase RMA3 OS=Arabidopsis thaliana GN=RMA3 PE=1 SV=1	2e-22
CHR00086373-RA	sp|Q9C944|H2AV3_ARATH	Probable histone H2A variant 3 OS=Arabidopsis thaliana GN=At1g52740 PE=1 SV=1	1e-42
CHR00063874-RA	sp|Q84MP7|H2AV3_ORYSJ	Probable histone H2A variant 3 OS=Oryza sativa subsp. japonica GN=Os03g0743400 PE=2 SV=1	2e-55
CHR00092949-RA	sp|Q8H7Y8|H2AV1_ORYSJ	Probable histone H2A variant 1 OS=Oryza sativa subsp. japonica GN=Os03g0162200 PE=2 SV=1	1e-54
CHR00018103-RA	sp|O23628|H2AV1_ARATH	Histone H2A variant 1 OS=Arabidopsis thaliana GN=H2AV PE=1 SV=1	2e-54
CHR00089229-RA	sp|F4JRP0|STIL3_ARATH	Protein STICHEL-like 3 OS=Arabidopsis thaliana GN=At4g18820 PE=3 SV=1	0
CHR00089324-RA	sp|Q91Z80|LIPA4_RAT	Liprin-alpha-4 (Fragment) OS=Rattus norvegicus GN=Ppfia4 PE=1 SV=1	0.33
CHR00017308-RA	sp|F4JIF4|NET1B_ARATH	Protein NETWORKED 1B OS=Arabidopsis thaliana GN=NET1B PE=2 SV=1	0.49
CHR00092238-RA	sp|Q40392|TMVRN_NICGU	TMV resistance protein N OS=Nicotiana glutinosa GN=N PE=1 SV=1	2e-13
CHR00093166-RA	sp|Q9ZVQ9|PP2B7_ARATH	F-box protein PP2-B7 OS=Arabidopsis thaliana GN=PP2B7 PE=2 SV=1	0.25
CHR00066110-RA	sp|Q92609|TBCD5_HUMAN	TBC1 domain family member 5 OS=Homo sapiens GN=TBC1D5 PE=1 SV=1	2e-38
CHR00004894-RA	sp|P0C8Q7|PP369_ARATH	Pentatricopeptide repeat-containing protein At5g08305 OS=Arabidopsis thaliana GN=PCMP-E105 PE=2 SV=1	1e-112
CHR00006178-RA	sp|Q9SLZ0|PCKA_MAIZE	Phosphoenolpyruvate carboxykinase [ATP] OS=Zea mays PE=2 SV=1	2e-75
CHR00021938-RA	sp|O85987|PDXA_NOVAR	4-hydroxythreonine-4-phosphate dehydrogenase OS=Novosphingobium aromaticivorans GN=pdxA PE=3 SV=1	7.4
CHR00093368-RA	sp|Q9ZTS1|SYM_ORYSJ	Probable methionine--tRNA ligase OS=Oryza sativa subsp. japonica GN=Os06g0508700 PE=2 SV=2	3e-07
CHR00031816-RA	sp|P0CG89|H4_SOYBN	Histone H4 OS=Glycine max PE=3 SV=1	4e-40
CHR00060250-RA	sp|Q8MTV8|H4_APLCA	Histone H4 OS=Aplysia californica GN=His.H4 PE=3 SV=3	0.0006
